# Supplementary material for: A Phytophthora capsici effector suppresses plant immunity via interaction with EDS1
Source: Mol Plant Pathol. 2020 Jan 29;21(4):502–11. doi: 10.1111/mpp.12912 (PMC7060136; doi:10.1111/mpp.12912)
Supplement: Supplementary file 3 — TABLE S1 Screening of RxLR effectors in Phytophthora capsici [file MPP-21-502-s003.xlsx]

## Sheet: Table S1
Table S1. Screening of RxLR effectors in P. capsici.
	Effector names	Gene locus	CDS	Protein sequence	Protein length	SignalP 3.0 HMM score	Length of signal peptide	Interaction with EDS1	Interaction with BAK1	Interaction with BIK1
1	PcAvh52	PHYCAscaffold_129:25796-26143	ATGCGCCTTTCCTTCGTTGTTCTACTTGCTGCCGCCGTCTCCAGCCTCGTTGCCACCGGCCACGCGCTCCCTCACGAGCAGCCCACAGTGTCGAAAGTGACGGCGACAAACCCGGACCAATCCGTCACTGAGGGTCAAACCAGCGAGAAACGGTTCCTGCGAAGTGCTGGAATTGGCAGGCAGATGCTGAAAAGTGACAGTTTCAAGAAAACCAAGTTTGATGAATGGCTCGCTGACAATCTTTCGTCCTTCACGGTCTTCATCGACAAGCTGGGCGGCAAGGAGAAATACCGGAGCCTCTACAACGAGTACGCGGCGCTCCACAAAGCCTCCGGTCAATACCCGTAA	MRLSFVVLLAAAVSSLVATGHALPHEQPTVSKVTATNPDQSVTEGQTSEKRFLRSAGIGRQMLKSDSFKKTKFDEWLADNLSSFTVFIDKLGGKEKYRSLYNEYAALHKASGQYP	116	1	22	No	No	No
2	PcAvh103	PHYCAscaffold_52:143943-144308	ATGCGTTTCGCTTTCCTTCTGTTCGTGGCTGCAGTTTCCCTCATTGCTTCCGGCGACGCGCTGTCGACACAAGCTGACGCCACAAGCCGCCATTTGCGCTCTCACCACCAGACGAACACCTACGACGCTGAAGAAGAAGAACGTGGTCTTGACAAATCCATTGTCAAGAGTCTCCCTGAACAATTCAAGAACATGTACAAGTACCCTAGCAATATGGAGAATGTTCTCGAGTCATGGCGCACGGGTCTTCAGTCGGTGGACGACGCTGTCATGTACATGAAGTCTCTTGGCATGGACTTCGACGCTATCTCGCACTTTGTGGACGCGTACCGGAAGCATATTAACAAGAAAGGACTTCCTTACTAA	MRFAFLLFVAAVSLIASGDALSTQADATSRHLRSHHQTNTYDAEEEERGLDKSIVKSLPEQFKNMYKYPSNMENVLESWRTGLQSVDDAVMYMKSLGMDFDAISHFVDAYRKHINKKGLPY	122	1	20	YES	YES	YES
3	PcAvh149	PHYCAscaffold_27:260344-260652	ATGCAGATTCGAGTCATCGCCCTCGCTCTCTCGGCGGCGCTTGGTAGCGTTGCCGCTGTGCAAACGACGGACAGATCACTGGGCACTCTTGTGGGGTGCCCTGCAGTTCGATCGGCAAAGTCGCCGTGCCTATGGGCCGGAGAGAACGGCGAGGTCGTCGATTCGCGAGCCTTGCGCGAGCTCTTCTTGGAGCGCCACTACGTCGCCCACAGCGATAGAGAAGCGTACGGACGCAACTTACAGGAGCACATGACGTACATCGAAGGTGAGGACGATAAGGCGTTTATTGGTTTGGACACGGTGTACTAA	MQIRVIALALSAALGSVAAVQTTDRSLGTLVGCPAVRSAKSPCLWAGENGEVVDSRALRELFLERHYVAHSDREAYGRNLQEHMTYIEGEDDKAFIGLDTVY	103	0.999	19	No	No	No
4	PcAvh286	PHYCAscaffold_27:260344-260652	ATGAAGCTCTGCCACATTGTTGCCCTGACCGTTGCTTTGCTGGTTGCCTGTGTGGACCCCGCTTCAGCATCCAAAGACTCGAAGCTGGCGACACAAGGGGACAACATCCCAACCAAGAGGCTTCTGAGAACTACGGAGGACGAAGAGAGGGGTATTTCTGTAAGCCTCGGTCTAGAGAAGATCTCGAATGCGTTTACTTCAGGCAAGACAAAGGAGTTTAAAAATCTGGTCAAGGCTGGCCAATCTGCAGATGATTCTTTTGCGAATCTGGGATTGGGACACGTGCTGAACTTTGAAAAAGGAGGTGAGGTGAGGACGAAAATGGTGGCCAAATTTTTCACCAGCGACAAGTTCAAGGCTTGGTCCAAGTACACTCACAAGATGAACCAGAAAGACGCA…	MKLCHIVALTVALLVACVDPASASKDSKLATQGDNIPTKRLLRTTEDEERGISVSLGLEKISNAFTSGKTKEFKNLVKAGQSADDSFANLGLGHVLNFEKGGEVRTKMVAKFFTSDKFKAWSKYTHKMNQKDADSAMLAGLTRAYGEKNAAVIILLGKDSLSSHTVAKKLETAQFTKWYTVDKIPNADELVKKVLDVPRSKLRKYPREMSIWDNYSKFVGKYVLNPRPGPPVRK	235	0.999	23	No	No	No
5	PcAvh214	PHYCAscaffold_46:238155-238649	ATGCGTTCAAGTTTCGTTCTTCTTGTAGCCGTCGTCGCTCTTCTCTTCAGAATCGACGCGGCTTCCGGGTCTTCCATGAAGCTACGGAGCGGCCAGAACCTGATCCCATCGACGGAGACAAGAGAAACTGAACAGATAGGTCGAGTTCTTCGAGGTGAAGCGGAGAGCGACCCAGAGAGCGAAGAGAGGGGCATCACGGATCTCGCCAAGTTATTGGGCACCAAGAGCAAGACCATGTTCGATAACAATGCGCTGGCGACGATCGTGCGGCTCAAGTCCCAGTTCGCTACGGCGGATGACGCGGTGCAAGCTTTCATGACGCGGAATATCAACCCAGATGCAGTCTACAAGTGGCTCAAACTCTACAAGGCGAATAACCAGGTCGTTAAGAAAACCGGA…	MRSSFVLLVAVVALLFRIDAASGSSMKLRSGQNLIPSTETRETEQIGRVLRGEAESDPESEERGITDLAKLLGTKSKTMFDNNALATIVRLKSQFATADDAVQAFMTRNINPDAVYKWLKLYKANNQVVKKTGDAAPEYLLWIRYAKEYKDAHPKWVSKLPKGA	165	1	23	No	No	No
6	PcAvh45	PHYCAscaffold_12:1110000-1110458	ATGCGTCTGATTTCCATCGTGCTCGTGGCTGTAGCCACCATCTTCGCTTGCTGTCAGGGAGCACCCACCGTCAGTGATTCGAAGAGTATCTCAGTTCCTCAGCATCACGTGCAGACCGAAAACAACGCTAACCGGCTCCTGAGAGTCCACCAAGACGAAGAAGAGAGGACTGGGGCCCAACTCGTTAAATCGCTTTCGGAGAAGTTTTCAAAGAAAGCGGCCGAGAAACTGACGAGAAGCAAGTCTTTCAACGATTTTGTAAAACTGGACGACGTGGCGTACAAGGAAAATTTTCATTCAGCGACCCAAGCTTTATACCAGCGCATTGAGAAAATGGGTTTTAACCCAGATGGAATGTTGAAGACGATGAGAAAACGGGGCGATGTCGACCTTGACCTC…	MRLISIVLVAVATIFACCQGAPTVSDSKSISVPQHHVQTENNANRLLRVHQDEEERTGAQLVKSLSEKFSKKAAEKLTRSKSFNDFVKLDDVAYKENFHSATQALYQRIEKMGFNPDGMLKTMRKRGDVDLDLLAEYTRYWMKKYPTWTKNQ	153	1	20	No	No	No
7	PcAvh248	PHYCAscaffold_52:440521-440859	ATGCGTATTTGCTTCGCCCTGTTACTTGCTGTCACTGCACTGACCGCGGTGGTATCGGGGTCCTCTGTCAACCTGAGAGCCTCCCAGAAGATTCAATCCGGTGACGTCGCCCAATACAAAACGAGTGGTCGTGAGCTCCGTGGAGATTTAAACACCGATGAAGCCGCCGAAGAGAGAGTGAATTTCGGTTTCTTGAAGCCTGATCCTTTGAAATCGTTCGCGAAGCAGCAGATGAAATACGCCTACAATGAGCGTATCTTCAATGACCTGCTTAAGAAGTTCGACGACCCTGACGCCCTCTACACGACGTTAAACCTGAGCAAGATGAAAAACCTGTAA	MRICFALLLAVTALTAVVSGSSVNLRASQKIQSGDVAQYKTSGRELRGDLNTDEAAEERVNFGFLKPDPLKSFAKQQMKYAYNERIFNDLLKKFDDPDALYTTLNLSKMKNL	113	1	20	No	No	No
8	PcAvh128	PHYCAscaffold_25:528088-528486	ATGCGCCTGTCCTTCCTGCTGCCTGTTGCGATGATCGCTATCTACTGCGCGACTTGTAATGCAAATGTGGCCTCGAACCAAAACAAGCTCTCGATGTTGCAGGCACGACTGAACGACGAAGCTGGTGGCACAAGACTTCTTCGTGTACACCACGAGAATGAAGAAGAAGCCGACAGAGAGGAAAGGGGCCTCACGGATTTGTTCAAGACCGAGAAGGCGGCAGTGAAGAAAATGGCCAAGGCAATTATGGCTGACCCAAGCAAGGCCGATGATGTATACCAGAAGTGGGCGGACAAGGGATATACTCTTACGCAACTGAGCGACTTCTTGAAGTCCAAGACCAGGGGGAAGTACGATCGAGTCTACAACGGTTACATGACCTATAGGGATTATGTGTAA	MRLSFLLPVAMIAIYCATCNANVASNQNKLSMLQARLNDEAGGTRLLRVHHENEEEADREERGLTDLFKTEKAAVKKMAKAIMADPSKADDVYQKWADKGYTLTQLSDFLKSKTRGKYDRVYNGYMTYRDYV	133	0.997	21	No	No	No
9	PcAvh227	PHYCAscaffold_5:800033-800443	ATGCGTCTTTCCTACACTCTCCTCATAATTGCTGTCTTCGTCTCAAGTGGAAATGCGGTTGCCACAACCAACGGTCGCACCACGGAGCTCTCGGCCATGGCGTCGCCAAACGCTGTTGCTTCCGTTGACACCGCAGTTGGTGGTGAAAAACGGTCTCTGCGTTACCACAACAACGAGGGCCTCGAGGACGAGAGCGACGACGAAGCGTTGCTTGAGGAAGAAGAGCGCAAATATACCAACATGTTCTCGACGACCAAGCTCGACGAGATGCTGAACGGAACTAAGATGATGAGCCGCTTCAGGAAGTGGAAGGCAAGGGGCTACAACACTTACAACCTCCCGGCCGTGACTCAAAAAGACAAATACACGTGGATCCGTCAGAAGTACCGTGATTTCTTG…	MRLSYTLLIIAVFVSSGNAVATTNGRTTELSAMASPNAVASVDTAVGGEKRSLRYHNNEGLEDESDDEALLEEEERKYTNMFSTTKLDEMLNGTKMMSRFRKWKARGYNTYNLPAVTQKDKYTWIRQKYRDFLYHN	137	0.999	19	No	No	No
10	PcAvh246	PHYCAscaffold_51:246187-246663	ATGCAGCTAACGAACATCTTGTGGATGGCTACGGTCATACTCTTCTCCTGCAACGACGCGGCAGCTTCAAGGCCTGAACTACCGACAATCTCCGGGGTGGACGCAGTTCAATTGAATCCCGTTAACCAACGCTTCCTCAGGAGCGATTACAACTCGGAGGAGAGAGCAGTGACACTGCCCTTTGCCAAGCTGGACGACGTGGCGGTCGCCAAGTTGACTACAAAGCTGTTTAACACGGAGAAACTCAAGGCGGCCCTAGGAAAGACCAAGGAAGCCTACAACGCAAGAGAAGCTCTTTTCAAGGAAGTAAATGCGGTAAATCCAGCTGTACGGAAGGCGTTTCTCGCCAAACTCGCCAAGAGTGGTGACTATAACTGGCTGCTGCCGTACTGGCTTGGC…	MQLTNILWMATVILFSCNDAAASRPELPTISGVDAVQLNPVNQRFLRSDYNSEERAVTLPFAKLDDVAVAKLTTKLFNTEKLKAALGKTKEAYNAREALFKEVNAVNPAVRKAFLAKLAKSGDYNWLLPYWLGFKLKGIRKVETTEIKNAVRAGNAVS	159	0.989	22	No	No	No
11	PcAvh16	PHYCAscaffold_51:246187-246663	ATGCGCCTAAGTGTGATCCTTCTAGTGGTTGCCGCTTTTGTAGTGGCTCTAAGTCCCACTGCCGCAGCTAGCGAAGCGAATACTGTTGTTGCTGCACCGAAATTGCACGAGAGTACCGCAACTGCCCGTTTCTTGAGGGTTCGCCCCGAAGACGATTACCCCGTCAAGGATGAACGTGATGGAGAAGACAGTGATGACGACAAAGGAAATGACGAGGAGCGAATGTTCTCTTTCCTAGAGAAGAAAACAGCTTTGTCCGCGTTCAAGAAACTTGTTTCTGAGTCTGGTGATGATCTGGTTATGGCTGTCTCGAGCCTGAGCAAAGCAGAGTTCGTAGCTCTCTTCAACCAAGGCCAGTCCGCCATGGCGAAATTGGTGCCAGGATTTCGCCCGGGCATG…	MRLSVILLVVAAFVVALSPTAAASEANTVVAAPKLHESTATARFLRVRPEDDYPVKDERDGEDSDDDKGNDEERMFSFLEKKTALSAFKKLVSESGDDLVMAVSSLSKAEFVALFNQGQSAMAKLVPGFRPGMSLDDFVTVVKSAGLRRDMEDALMVGYGKYLAHLMD	168	1	22	No	No	No
12	PcAvh163	PHYCAscaffold_29:374687-375043	ATGCGATTGGCCAGCATCCTACTCGTATCTGCGCTTCTCCTGTGTGGGAGCGTCTTCTCGACTGAGGGCAAGCAGGCTCACACCGTAAAAAACACTGATGGCAAACGACTTCTGCGTTCCGACGACTACGACGAAGAGAGAGGTTTTAACTGGCCTTGGCTAAAAAAGATAAAGCAACTGGACGAAACTACGGCGATCAAGCAACTGGCCACCGATTTTGCGGACTTGAAGTCGCTGAACAGGGAAGCCTTAGATGTTTTCCATTTGATGAGGGAAGGAGGCATGAGCCCAAAAAAAGCCACGTATATTTCCAACCTGTTTGCCAAGTACATGGAAAACCCTCGCCTCTACCACTGA	MRLASILLVSALLLCGSVFSTEGKQAHTVKNTDGKRLLRSDDYDEERGFNWPWLKKIKQLDETTAIKQLATDFADLKSLNREALDVFHLMREGGMSPKKATYISNLFAKYMENPRLYH	119	1	20	No	No	No
13	PcAvh241	PHYCAscaffold_50:105122-105523	ATGATCGTCTCCTTCAAGAAAACCTTGTTCGTGTCCGCCGTAGCGGTGGCTCTTGCCGTGAGCGTGGAAGGATACAGCGGTGCAGTCGAGTCTACGTATGAAACCAAGCGGATGCTGCGTCTCGAGGCTCAGGATGTAGCAGAGGAGGAAATGGCCGACGACTCCGAGTGTGGGTCTCTGGAAATGGCCGAGGACGATTCCGAGTGTGGTTCACTCGAGATGGCCGAAGACGACTCCGAGTGTGGATCGTTGGAAATGGCTGAGGAGAGCGGCACCGGTGACAAGGGCGGTGACAATGGTGGGAACACGTGGACTCAGGCCCCAAGCACCGGTGACAAGGGCGGTGACAACGGTGGCAACACGTGGACGCAGCCCCCAAGTACGGGCGACAACGGGCGG…	MIVSFKKTLFVSAVAVALAVSVEGYSGAVESTYETKRMLRLEAQDVAEEEMADDSECGSLEMAEDDSECGSLEMAEDDSECGSLEMAEESGTGDKGGDNGGNTWTQAPSTGDKGGDNGGNTWTQPPSTGDNGR	134	0.982	24	No	No	No
14	PcAvh202	PHYCAscaffold_42:428947-429471	ATGTCCAAGGTTTTCCTTCTCCTCGTCCTCTCCGTCTTCGCTCTTGTCAGTTGCGACGCTCTTTCGGCTCCCGTTGGCTCTAAACTTTCTCTGTCGAAGACAGATGAGCTTAACGCCCAGCCGATCGACGCCAAGCGTATGCTGCGTGCCCAAGAAGAACCGACGAATGCTGCTGATGAAGAGCGTGGAATGACGGAACTTGCCAACAAGTTCAAGGCGTGGGCCGCTGCTATTAAGACGTGGGTCACCAACTCGAAGCTCGTGCAGTCGATGAACAACAAACTGGCGTCGCTCACCCAGAAGGGCCGCGTGGGTCAGATCGAGAAGCTGCTCAAGCAGGACAACGTCAACGTCAACGTGCTGTACCAGAACAAGGTCAAGCCGGACGAGTTGTTCCTG…	MSKVFLLLVLSVFALVSCDALSAPVGSKLSLSKTDELNAQPIDAKRMLRAQEEPTNAADEERGMTELANKFKAWAAAIKTWVTNSKLVQSMNNKLASLTQKGRVGQIEKLLKQDNVNVNVLYQNKVKPDELFLALKLDPKLKLIADAPAAWANNPGLSMFYQYATYYAKMTTKA	175	1	20	No	No	No
15	PcAvh96	PHYCAscaffold_2:958433-959179	ATGGGCCTACCGCTCATGTCATCGGTAGTATTCCCGTTCTCCCTTGCGGCAGGCCTTGGTGGTAGCCATGCGACTACGACTTGGAACTTGGCGGATTTTGTGAGCCGATTGACGAGTGAGCTGCCCATCTCTTCTCTGTATGGAGTTATGGCGGGTGATGCTACCCACCTCCATCACGTCCTAGCACATATTGGCTTCGCGTTATTCAGTGGAGTGGACGTTCCGCGAGTGACGAGGCCGAGCATCCGTACGTGGTCCCAGGACCTCGTTGGTGAACTTCGTCGTTTGTTGCGCTCGCACGCCCTGCCAACTGAGGTATTGGAGCAAGTTACTGGGTCCAACGAGCGTCGCTCTGCGCTGGGGAACGAGTTGTTGCGCGTGGTAGAACCATTTGTCTCT…	MGLPLMSSVVFPFSLAAGLGGSHATTTWNLADFVSRLTSELPISSLYGVMAGDATHLHHVLAHIGFALFSGVDVPRVTRPSIRTWSQDLVGELRRLLRSHALPTEVLEQVTGSNERRSALGNELLRVVEPFVSELVDFLVRATSASRAAAFGTNSATFLRTMTQQIVRQLRVYARGESTESEDDSDERLKRLLRGLLVWLGMNENMARFVIDSLVCWAEGDNSSIRRGRTRQREENSTDSPAIKRQRE	249	0.998	24	No	No	No
16	PcAvh14	PHYCAscaffold_10:855283-855774	ATGCGCCTAAGTGTGATCCTTCTAGTGGTTGCTGCCTCTGTTGCGGCTGTGGGTCCTACTGCCGCAGCTAACGAAGCGAATACTGTTGTTGCTGCACCCAAATTGCCAACTGCCCGTTTCTTGAGGGCTCATCTCGAAGACGATTACCCCGTCAAGGATGAACGTGATGGAGAAGACAGTGATGACGAAAATGACGAGGAGAGAATGTTCTCTATCTTCGGAGAGAAGGCTACAGCTTTAAAAGCGTTCAAGAAACTTGTTTCTGAGTCTGATGATGATCTGGTTATGGCTGTCTCGGCCCTGAGCAAAGAAGAGTTCGTTGCTCTCTTCAACCAAGGCCAGGCCGCCATGGCGAAAATGGTGCCAGGATTTCGCCCGGGCATGAGCTTGGACGATTTC…	MRLSVILLVVAASVAAVGPTAAANEANTVVAAPKLPTARFLRAHLEDDYPVKDERDGEDSDDENDEERMFSIFGEKATALKAFKKLVSESDDDLVMAVSALSKEEFVALFNQGQAAMAKMVPGFRPGMSLDDFATAVSSAGLKPDMQNALMVGYGKYLAHQMG	164	1	22	No	No	No
17	PcAvh223	PHYCAscaffold_5:669319-669927	ATGCAGCTTCTACGCAATCTCGTGTTCCTGGCCCTCTTTGCAGGCGTCGTCGCCGCCGTGCAGGAAGAACAGCCGCAGCAGAAGACGCACCTGCGGGGACTGCTGGACAAGATCGTCAGCAGCGACCCCACGCCCGCCCCGGTCCGCGTGCTCGTCGCTTCCTGGGAAGACGGCAAGGTCGGCGAAGCGCGTAAGCTGCGCCCCATCGCGGAGAAAATCGTGGGCGGTGAGACAGTGGTAATGTTCAATGACCGTCGCCTGAGCACCGCGGACGACTTGGAGTCGGCTGTCGTGAACTTCGACGTGCGCTCGAACCCAAACTGCGTTGTGAGCGTCTGTGGCGAGCTGACCAAGTGGTACCTGGGGTCTAAGGAACAGTGCTTCGACCTGCGCATCGCG…	MQLLRNLVFLALFAGVVAAVQEEQPQQKTHLRGLLDKIVSSDPTPAPVRVLVASWEDGKVGEARKLRPIAEKIVGGETVVMFNDRRLSTADDLESAVVNFDVRSNPNCVVSVCGELTKWYLGSKEQCFDLRIAPKSADQIENGLIRGVSAAYSGLRPVAKNLYLKFDETNFIDGSRCEYEILSGSKTVREEEIASGSQAAMA	203	0.987	19	No	No	No
18	PcAvh253	PHYCAscaffold_53:44438-44839	ATGCGTTTCTTCTTGGTGGCAGCGCTAGCAGCATTCGCCTTCGCTTCTAGTTGCGAAGCTGCCGTTGCGGAGGCCCCGAACGCCGTCCAGATCGATGACAACATCAACGCTGGCTTCTCTCGGTCTTTGAGAAGCACGGACTCGGAGGATCGTGCCATCGCGCAGCTCCTGTCGGAAGACCGTGCTGTGGCGAGTGTCAAGGTCAAGTACCAGTCGTTGTACAAGGCGAAAATTACACCAAACCAAGCCAAGGTCATCCTCGGTATCTCTGACGACATGGTAGAGTTGACGAAAACCACGAGATCGCTCCAGCGGTTCTACACGGGCTACTTGTCGTACTACACACTGATGGAGAAGAGGAAGAAAAGGAAGAAAGAGCTGGAAAACCAGGTCAAGTGG…	MRFFLVAALAAFAFASSCEAAVAEAPNAVQIDDNINAGFSRSLRSTDSEDRAIAQLLSEDRAVASVKVKYQSLYKAKITPNQAKVILGISDDMVELTKTTRSLQRFYTGYLSYYTLMEKRKKRKKELENQVKW	134	1	20	No	No	No
19	PcAvh342	PHYCAscaffold_81:176234-177661	ATGCGTTCCCACGCGCTTGTGTTGCTATCTACTGCTCTATTGGCGTGTATCGCCGGTGTGTCAACCACGAATCCCTTCAAGGTGACGGTGACCGAAACGCGATTTTTGCGGAAATCTGATCCCAAAACGAACGAAGAGAGAGTTATTGGGGGCAGCCTCACGTCTAAAGTTGGCGATTTTATAGGCTCTACAAAGCTCCAGAAGTACAAACTCCGGTGGAAAACCCTACAGCTTGATGATGATCTCTCTAAAGTCCTCAAAAGTCCGCAAGTGGAGAAGATTGCAAAGTACAACCTCAACAAAGCTTCCGGGAGTCAAGTGTCGATGTTTCGAAGGATCGCAGCCAAGTATAGCGATGACATTTTGGCGCGGACGCTTGTGTCGATAGAGAGGAGCGCT…	MRSHALVLLSTALLACIAGVSTTNPFKVTVTETRFLRKSDPKTNEERVIGGSLTSKVGDFIGSTKLQKYKLRWKTLQLDDDLSKVLKSPQVEKIAKYNLNKASGSQVSMFRRIAAKYSDDILARTLVSIERSADDNPALLAMVKQLREDQIANWLKNKETVPRVVSKLKLGSDESIFRSKALDVLEDFIKKYNTARNGDESLLKTLTTIYGGESELVTMISRAYPYAQLNPQSVEKANNIENQLISKWRSENRPDFSVMSKVKFGDDINEALSSGKVRVFFKYSASKTMALKRLNAKYGEGEVAVAMARAKSTLSGHDVAVVVQQKQMTGWLSNGYSMERVFSILRFKEADDFVYKLDALEEYVKLLKSKNPQDTTNILQVLRKGFNGEEDKLAIALSR…	476	1	22	No	No	No
20	PcAvh279	PHYCAscaffold_60:58230-58481	ATGTTTTCTCTTCCAACCTTTGTGATGTTCCTGGTTGTTCCGATACTCGTAATGAAAGCCGAAGACTGGTCAACTGAGGGCATTTCCCACTCTTTGCCAAACGCTCGTTCACTTCGTCAAGAGCGAGTGGTGGACAACAGCGACGTCGACAGTAAAGCGCAGCGTATTTCCGGCCATGTCGCCACTGTGTTGGGTCATTCCGCTCCTATGGACGAGGTCGGTCAAGTCGTAGGAATGCTGCTAGGAGTGTAA	MFSLPTFVMFLVVPILVMKAEDWSTEGISHSLPNARSLRQERVVDNSDVDSKAQRISGHVATVLGHSAPMDEVGQVVGMLLGV	84	0.922	20	No	No	No
21	PcAvh132	PHYCAscaffold_25:448200-448568	ATGCGCCTGTCCTTCCTGCTGCCTGTTGCGATGGTCGCCATCTACTGCGCGACTTGTAACGCAAATGTGGACTCGAACCAAAACAAGGCATCGATGTTGCAGGCACGACTGAACGACGAAGCTGGTGGCACAAGACTTCTTCGTGTACACCACGAGTCCGACACGGAGGAACGAGGCTTCTTAGAGAAGGCGGCAGTGAAGAAAATGGCCAAGGCAATTATGGCAGACCCAAACAAGGCCGACGAGGTGTATAAGAAGTGGGCGGACAAGGGATATACTCTAACGCAAATGAGCAACTTTTTGAAGTCCAAGACGGCGGGCAAGTACGATCGAGTCTACAACGGTTATGTGATCCACCTGGATTATTGA	MRLSFLLPVAMVAIYCATCNANVDSNQNKASMLQARLNDEAGGTRLLRVHHESDTEERGFLEKAAVKKMAKAIMADPNKADEVYKKWADKGYTLTQMSNFLKSKTAGKYDRVYNGYVIHLDY	123	0.997	21	No	No	No
22	PcAvh314	PHYCAscaffold_73:151568-152005	ATGCGTCTGTCCTATATCGTACTCGTGGTTGTGGCCTCCGTCTTCGCCTACTGTGAGGGAGCGTCCTCTGTCAGTGATTCCGAGCGTCTCGCAGTCCCCCAGAGTCGTGTGCAGGCCGAACAGAACAGTAATCGATTTCTGAGAGTCCACCAAGACGACGAAGAGAGGGCCGGAGTCGAGAAGATCCTCACCCAATCGGCTTCGAAACTAAAGAGGACCGTGTCTAATGTAGACGAAGGGGGCCTCATCAGTAAACTCTGGTCCATTCGCAAAGATAACGACGCTTTATTCCATCACATCGAGACCGTCATGCGTTTAGACCCAGATGGAATGTTGCTGAGAATGAGAGATCAGGGCAATATCGACTTAAAACTCCTGAAACATTTCACGAAGTACTGG…	MRLSYIVLVVVASVFAYCEGASSVSDSERLAVPQSRVQAEQNSNRFLRVHQDDEERAGVEKILTQSASKLKRTVSNVDEGGLISKLWSIRKDNDALFHHIETVMRLDPDGMLLRMRDQGNIDLKLLKHFTKYWAEKYPDWVSKLP	146	0.998	20	No	No	No
23	PcAvh353	PHYCAscaffold_93:45434-46273	ATGCGTCTTCATTGTATCGTTGTGCTCGCGGTCATTGCCTTCGCCACGAACGGGAATGAAGTCTCAGCTGGCAAGTCCCGTGTCGCCATAACTACTACTGGTGCACTTGACACCCCCACAACCAGACTCTTGAGGACCCAGTACACGGACGAAGAGAGGGCGTTCGGCCTCAATCTCCTCCCTGGAAGCAAGAAAATCTCCAGTTTCATGACCGATAAGAAACTGTCCAAGTACCTCAAGAGCAACCAAGAATTCGACGACGTGTTCATCAAACTCAAGCTCGACAAGGCCGGAGACAAGTTGTTCGAGAACCCGAAATTCCTCGCTTGGGCTCAATACGTGGACGATTTCAATCAGAAACACCAGACCCAGAACTCGATGCTCCCCACGCTTGTGCGA…	MRLHCIVVLAVIAFATNGNEVSAGKSRVAITTTGALDTPTTRLLRTQYTDEERAFGLNLLPGSKKISSFMTDKKLSKYLKSNQEFDDVFIKLKLDKAGDKLFENPKFLAWAQYVDDFNQKHQTQNSMLPTLVRQFGGDDLSIMLEKAKQADKTYGVALRLQGEQMKLWRREGLTTDMLFKIYKLDDGATNLLENPGIKIWMRYADELFPGDSTLLFKKLQKTYSDEALSKILINGKTVASSEYGEVGDGFAASSLAEGPCASGESFPVAVTQQGGRCVW	280	0.996	18	No	No	No
24	PcAvh30	PHYCAscaffold_11:590511-590957	ATGCGTTTACCGCACTTCCTTCTTGTCGCTACAGCCACTTTTCTCTCCAGCTACAACTCTACTGCCACCGTCTCGACTGAAGGCCAGATGATGCCTTCTGCTGACGCTGCTGTCCCAGTTCGCGCTCTCGAAGCCAACGACGGTAAGAGGTTTTTGCGTTACTACAAGAAAGAAGATATGTACGACGAGAACGACGGGGATGACGACGTTGACGATGATGACAAATACGACGAGGAGGTGGAAGAGAGAGGAGTCATGACAGCGACACAAGTCGCCAAGTGGACTGACAAGGCGAACAAATGGGTCAGGCTAAAAGAGACACTGGTCACTATCAAAGAGAAGCTGACGAACATGAAGGGCGTCATTTCTGCCAAGAATCGCGAGAAGTACAATTTGTTC…	MRLPHFLLVATATFLSSYNSTATVSTEGQMMPSADAAVPVRALEANDGKRFLRYYKKEDMYDENDGDDDVDDDDKYDEEVEERGVMTATQVAKWTDKANKWVRLKETLVTIKEKLTNMKGVISAKNREKYNLFTAVYGRANPHVFERL	149	0.995	23	No	No	No
25	PcAvh133	PHYCAscaffold_25:556540-556938	ATGCGTCTTTCCTTCCTGTTGCCTGCTGCGATGGCCGCCATCTACTGTGCGACTTGTAACGCAACTTCCGACCAAAACAAGATGTCGATGGTGCAGTCACTCGATGCGCGACTCAACGGCCAAGCTGATGGCACAAGATTTCTTCGTGCACACCACGAGAGTGAAGAAGAATCCGACAGAGAGGAAAGGGGCTTCACGGATCTGTTCAAGAACGAGAAGGCGGCAGTGAAGAAAATGGCCAAGGCCATTATGGCAGACCCAAGCAAGGCCGATGAGGTATACAATACGTGGGCGGCCAAAAAATACACTCTGACGCAACTGAGCAACTTTTTGAAGTCCAAGACGGCGGGCAAGTACGATCGGGTCTACAACGGGTATGCGCTCCACCTGGATTATTGA	MRLSFLLPAAMAAIYCATCNATSDQNKMSMVQSLDARLNGQADGTRFLRAHHESEEESDREERGFTDLFKNEKAAVKKMAKAIMADPSKADEVYNTWAAKKYTLTQLSNFLKSKTAGKYDRVYNGYALHLDY	133	0.998	21	No	No	No
26	PcAvh29	PHYCAscaffold_11:394843-395109	ATGAAGCTGTCTATGCTAGTGTTAGCGCTCGTGTGCATCTCGCAGCTTGGCGGAAGCTCCGCTAACGAGGCCACCGACATCATGAGGCGCCAACTGCGTGTGGGGAAGGCCGTAGCGTCGCTCTTCGAGAACCAGCACCAGTCCACTCGTGAACTGGAAGAGAACATAATGCAGGACGAAGACAACAAGCCCAATGAAGTCCAGGCTGAGCCTACTAAGTTCCGCATGCGTCGTCTGCGTTCCGACTACGTAGAGCTCATTGAGTAA	MKLSMLVLALVCISQLGGSSANEATDIMRRQLRVGKAVASLFENQHQSTRELEENIMQDEDNKPNEVQAEPTKFRMRRLRSDYVELIE	89	1	21	No	No	No
27	PcAvh176	PHYCAscaffold_31:505867-506340	ATGCGGTTGTTGTTGTGGGCCCTCTTGGTGACATTAGTCGCCTTCGTCTCAAGCATCAACGCGGAATTTACAGCGGACTCAAAAGTGACTCAGGATTCCAAGGAGGAGATCAATGCTTTGACCCGTCTACTTGCCGTCGACAGCAGCGATGCCGCCAAGCGGTTTCTGCGAGGTGATGCCAAGGATTTGACAACAGCTAACGACGATTCCAAAGAGCTCAGCGCTGAAGGTGAAGAACGAGGCCTCATTCCGTCCTCGATCACCAATTTGGTCAGCAAGGTGAAGACTGGGTGGGCGAATTGGAAGGCAAAAGCCCTGGAGAAGGCTTTCCAGCACATGGTGAAGAACGGAGAAAACCCAACAACTCTGGCCAAGCGGTTGGACATTGGTCGCACCGTA…	MRLLLWALLVTLVAFVSSINAEFTADSKVTQDSKEEINALTRLLAVDSSDAAKRFLRGDAKDLTTANDDSKELSAEGEERGLIPSSITNLVSKVKTGWANWKAKALEKAFQHMVKNGENPTTLAKRLDIGRTVEGRHHRLYEKFTAWWINYHTVAGT	158	1	21	No	No	No
28	PcAvh313	PHYCAscaffold_73:202031-204046	ATGCGCCTCCTTTATTTGGCAGGTGTGGCTATCCTTGCTTTCATTGCAGGTGACGCCACAGGCGCCAAAGTACTCGTTCCCGATGATTCCGATCACAACCGAGCTCAGGCTGCAAGCGCTAGCGTCGTATCAACCACGAGGCTATTACGAACGAGAAGTGTTATCGACGAGGAGAGAGCTGGAGGGATCTCTGCATCTGCATCTGACAAGCTCGCAAAACTCTTCAAGTCTTCGAAAGTGACAGACGAACAGCTTCAGCAGTGGCTCAACAAGGGAAAAACTGCGGAAAGTGTCTTTTATCGCATGAATCTCGAGAACACTCTCTATACGAGGGTATTTAAAAGCCCTCAGTTCCCCAGGTGGCTTCAATACGCTGATGACTTGAGTGCCTCTGGGAAG…	MRLLYLAGVAILAFIAGDATGAKVLVPDDSDHNRAQAASASVVSTTRLLRTRSVIDEERAGGISASASDKLAKLFKSSKVTDEQLQQWLNKGKTAESVFYRMNLENTLYTRVFKSPQFPRWLQYADDLSASGKGSPAISVLSTKYGDEKLYQMIGWAKKESSTKALGTRLQTEQLEHWVKVGKDPEEVFKLYDLNYAGWRFLSNSQFSAWTKYVDDLNAKNEGAFVSIIPTLRKYFSDDDLFKIALAAKRSGDTEAMGTKLEDAFVQFWVHRKDTPDNVLVELGLKQSTKTLLESPLLSLLTKYTEAYNVRFATKKTTVIETLVRAFDDETVARMLLAGREKSTTKKIAKQFQADQLEMWLNSGQSVDDVYKLLNLPSRRDHLGDFGGEKLFDTWLTFM…	672	0.999	21	No	No	No
29	PcAvh244	PHYCAscaffold_50:192361-192783	ATGCGTCTCACTTACATTCTCGCAGTTGCAGTTGTTGCCACGCTTCACTCCAGCGCCACGGCATTCTCTTCCGTTAAAGATTCCAATGCTGCCGACTCCGCCCTCGCGGAAGGAGGTCGTATGCTTCGTGGGGAATACGGCAACGATGCCCTCATTGCTGATGACGACGCCGGTAAGAAGAAAGTAAGCTACGGTGATGATGCCCTCGATTACGATGACCTCGATGACGATGACCTTGATGACTACTTCGAAGAAGAGAGAACCCTCGGAGATGTTTTGAAGAAGTTAAACCCCGTTCGAGCTGTGAAGAAGTCGGCGGAGAAGACTAAAGAACATGCTGCGAAGGTCAAGGAAGCGCTGAAGGATGCGGCTGACTACCAGGCAATGATCGCAAGAGCG…	MRLTYILAVAVVATLHSSATAFSSVKDSNAADSALAEGGRMLRGEYGNDALIADDDAGKKKVSYGDDALDYDDLDDDDLDDYFEEERTLGDVLKKLNPVRAVKKSAEKTKEHAAKVKEALKDAADYQAMIARAKEMVNKD	141	0.999	21	No	No	No
30	PcAvh255	PHYCAscaffold_53:45338-45778	ATGCGCCTCGGTTACTTCTTGCTTGCGACTATCGTTGGATTTTTGGCTTGTGACAATGCCACAGCTTCCGTCTCGGAGTCTACAAGCTCCAAGCTGACCGCGCGCGAGGAACATCCCATCCACGGACGTATTGGCGACTTTACTGCCGGCCATGACAACAAGCGAGCTCTACGCAGCGAAGATGAAGACGGCGATGCTGACGACTCCGATGACGAAGAGAGAGATCTGATTCTTTCAACGATCCATCGACCAAAGTACTGGCGCTGGTTTAAGGCTGGAATGACCCCGTACGCGGTCCAACAAGTTTTGGGTCTCACAGGCGTCAGACGTCTCTGGAAGCCCTTCAAGAGGCGTGAGTACAAGGGCTATGTCGTGTTCTACACTGAGCAGTGCCACAAG…	MRLGYFLLATIVGFLACDNATASVSESTSSKLTAREEHPIHGRIGDFTAGHDNKRALRSEDEDGDADDSDDEERDLILSTIHRPKYWRWFKAGMTPYAVQQVLGLTGVRRLWKPFKRREYKGYVVFYTEQCHKPEYHDFCKKHADP	147	0.998	22	No	No	No
31	PcAvh215	PHYCAscaffold_46:177441-177842	ATGCGTCTTGCTCACCTTTTCGTGGTACTCGCTGCAACTTTCCTGGTCTCCAGCGGAGCTCTTGCTGCCACCAACACCGACTCTGTCATCAAGACCGACTCGTACGTTAAAGGCAGCAAACCCGCTACCCACCGCGCCCTGAGGACCTACAAGGCTGATTTCGAGGACGATGACGACGATGACGACGATGATGAAGAGGAACGCGGGATCAAAGACATTCCCCTCGAACGACTGCAGTCACTGGGCAGAAAAGTGGGTGTGAGTGCTGACGATGTTCTGTCTGATGCTGCCGGAGTGATGCGTACTATGTCCGAGTCGCAAATAAAGCAATGGACAAAGGGACTCAATAAGCTGAAGCAGTTGTACAAGAAGGCGAAGTCTCCCCGTATCTCGGACTAT…	MRLAHLFVVLAATFLVSSGALAATNTDSVIKTDSYVKGSKPATHRALRTYKADFEDDDDDDDDDEEERGIKDIPLERLQSLGRKVGVSADDVLSDAAGVMRTMSESQIKQWTKGLNKLKQLYKKAKSPRISDY	134	1	22	No	No	No
32	PcAvh321	PHYCAscaffold_77:68058-68372	ATGCGTCTTACTTACATTCTCGCTCTTGTCATTGCCGCTACCCTTCACGCCAGCGGAACTGCGATCTCAACGGACAAGAGCGTCAAGATCCCCGCAATCGCAGCTGATGACGCTGGGAGAATGCTGCGTATCGTGAAGGAGAAACCCGTGAGCGACAAGGAGGCCGAGAGAGAAGAACGATTCGCCAACCCGATTAAGAAGTTGGGAGCGTTTCTCAAGAAGAAATGGGACAAGCAGACACTCAAGGAGGCGATCAAGAGAGACGAGAACAGACGCAAATGGATCAGGGAGCAAGGTTTCGAGCCTAGGGATTAG	MRLTYILALVIAATLHASGTAISTDKSVKIPAIAADDAGRMLRIVKEKPVSDKEAEREERFANPIKKLGAFLKKKWDKQTLKEAIKRDENRRKWIREQGFEPRD	105	0.999	21	No	No	No
33	PcAvh51	PHYCAscaffold_12:706348-706815	ATGAGGCTCCAGTTCGCTGTGCTTTTTGCACTATCCGTGATCACTGCTGCCAACGGATTCTCTGAGACCACAGCACAACAATTTAATGGAGAACTATCGACTGGGGAAAAACAACACGACGAGAAGCGAATCTTGCGTACCGAGAAGGTCGATGAAGATGACGAAGAAGGAACTGAGGGGGAAGAACGAGTACAAGTATCGCCAGTATCTTGGATCATTGATCTGTTTACACCAAAGACTGCGGAGCAGATTGCGGAGGCGGCCAAGAAAGCGGAGGCTGTCAAGTTTTACACTAAGCTAGCGAATAGCCCTTCCTTTCGAGCTGAGCGCTTTCCAAACTGGAAGATTGATGGGATGCAGGTCGAATCCGTTCTCGTTCATCTCAAGCTGTGGGGGCTC…	MRLQFAVLFALSVITAANGFSETTAQQFNGELSTGEKQHDEKRILRTEKVDEDDEEGTEGEERVQVSPVSWIIDLFTPKTAEQIAEAAKKAEAVKFYTKLANSPSFRAERFPNWKIDGMQVESVLVHLKLWGLDGEKFKAIATKYTEFLASGKLS	156	1	19	No	No	No
34	PcAvh18	PHYCAscaffold_100:9663-10112	ATGCGTATCTGCTTCGTCCTGTTACTTACTGTCGCTGCACTGGTCACGGCGGTATCGGGATCCTCTGTCAATCTGCGAGACTCCCAAAGGATTGACGTCGTCCAAGACAAAACGAGCAGTCGTGAGCTCCGCGGAGATTTAAACACCGATGAAGCCACTGAAGAGAGAGCGAGCTTTGATTTCGTGAAGAAGCTGGTTGCAAAACTGAAGGGTGATCCGCTTGAATCGTTCGCGAAGAGGCAAACAAAGTACATCTTCTCGGATGACATCTTTGACGAGATGCTTAAGAAGTTCCCCGATCCTGACGCCCTGTATACCACGCTGAAGTTACATGTCATCAAAAACCGGTCGAACAAATATGGAGTGACGACTGCCAGGCACAAACTCCACCAGAATTTC…	MRICFVLLLTVAALVTAVSGSSVNLRDSQRIDVVQDKTSSRELRGDLNTDEATEERASFDFVKKLVAKLKGDPLESFAKRQTKYIFSDDIFDEMLKKFPDPDALYTTLKLHVIKNRSNKYGVTTARHKLHQNFLTSYIDKFPNWRSKLN	150	1	20	No	No	No
35	PcAvh247	PHYCAscaffold_52:67616-68005	ATGCGTCTGGGCCTTTTCCTATTGGTGGCATTAGCTGCCCTCTTCGCAAGCTGCGATGCCTCTGCAGCCAGGCCCGTGAATGATCTCCCGAGTGGTCGATTTCTGAGGGGCGAATCGTTTAAGGAAAGCCTGAAAATCCTCCCTAAGACTTACGTGAAGGAACTGGTGGACGACGGCGACAAGCTTAAAGCTGCCTTGCAGTCATGGAGCGATATGAAGCTTAGCCGAAAACGCCTAGCCAAGTCTCTGGAGCTCAGCACAAACAGAATCAAGAAGCTGCGGAAGATCGCAAATCGCCACAAGGTCAACGAAGTTTTCATCCTGGATCAGTACGTCAAGCACTTGAAACAACTCAAGAGGTCGCCAAGACTCCCCAGGGTAGTAGAATAA	MRLGLFLLVALAALFASCDASAARPVNDLPSGRFLRGESFKESLKILPKTYVKELVDDGDKLKAALQSWSDMKLSRKRLAKSLELSTNRIKKLRKIANRHKVNEVFILDQYVKHLKQLKRSPRLPRVVE	130	1	23	No	No	No
36	PcAvh252	PHYCAscaffold_53:47276-47713	ATGCGTTTCACCTACTTCGTGGCTGTGGCTTTGACTGGCCTTTTGGCGTCCAACGACCTCGTTGTAGCCTCCACCGCTGACAAGACTGTCGTTCATGATCAAGTGCTTTCCGACCGCGAACTGATCGACACTGGCTTGAACGACAACGAGAAGCGATCCCTACGGACTAACGAAGATCTCGAGGATGACAGCGAAGACTTGAAGAAGAGTGACGAGGAGAGATTCTCCCTCATCCAACTTTCCAACCAGCCCCGCTATTACGTCTGGTTCGAGGATGAAATGACCCCCAAGGACGTTCGGAGGAAGTTCGGACTGACGCGCCACTCCATTAAACTGGTCAAGCGCTCCATCTACAGGGGCTATGTCAAGTACTACGATGAACACTGCTCGTACTTCGAG…	MRFTYFVAVALTGLLASNDLVVASTADKTVVHDQVLSDRELIDTGLNDNEKRSLRTNEDLEDDSEDLKKSDEERFSLIQLSNQPRYYVWFEDEMTPKDVRRKFGLTRHSIKLVKRSIYRGYVKYYDEHCSYFENRKKDFCRAQEY	146	0.997	23	No	No	No
37	PcAvh88	PHYCAscaffold_2:615483-616115	ATGGGTTGCCTACACTTGCTGCTTCTGGCTGCAACAACTTTCGTTGCGTGCACGAATGCTGCTGACCAGCTCGAGATGCCTGTTAAGCGGGGTCTGCGGGCCAACGAGGAGCGAGCATTTGGAGCTGGAGTCACCGAGGGCCTCTCGAACTGGGTGGCGAGGGCTGCGCCAAAACTCCTGCTGACTGACAATGAGCTGGAGCACCTGGCGATGAAAGTGACGTCGACAGATAAGGTGTTCAAGATGCTCAAGCTGGACGACGGGCTGGACGGCATTCTAAGGAACCCCAACTTGAAAGCGTTTGCCAGTTATATTCGCAAGGTTCACGCGACGAATCCAGATCAAGTACTTATTACGACGTTGATCACCCGTTACGGAGACGACACTCTCGCCAAGTTC…	MGCLHLLLLAATTFVACTNAADQLEMPVKRGLRANEERAFGAGVTEGLSNWVARAAPKLLLTDNELEHLAMKVTSTDKVFKMLKLDDGLDGILRNPNLKAFASYIRKVHATNPDQVLITTLITRYGDDTLAKFLFEAKQVRRTEESAKMLQAAQFIKWFDDGKTPNQVFNLLGLKHLTAYEDKFHKLWWEYVVAYAHLASKLKKPLPVEL	210	1	20	No	No	No
38	PcAvh236	PHYCAscaffold_50:452430-452948	ATGCGCCTGACCTGTATTCTGCTTATGACGGCAGCCGCTCTCGTGGGTGTGCTCGATGCTTCCGCTGCTACCACTGGTAACAGTGTTGTAGCCAATGCTGCCATGGTGATTTCGCCTCTTGCTCCTGAAAGCCAAGGCCGCCGGTCTCTGAGGCTGGTTTATGACGACGAAGATGATAGCGCTGACGAGAAAGATGAGGAGGAAGAAGAAAGCGCTGACGAAGTTGACGAGGAGAGGGGATGGTTCTCAGATAAAGTGGCTTTAACTTCATTGGCGTCGAAATTCGTCGGGAAGTCGACCGATGAAATGGGGGAGGTTATTAAAGGCCTCACTCCAGCACAGATCAACACGATGTTCGAAAGCGGTGAAGATTCGATCCAGCAAATACTGCCCGGTTTC…	MRLTCILLMTAAALVGVLDASAATTGNSVVANAAMVISPLAPESQGRRSLRLVYDDEDDSADEKDEEEEESADEVDEERGWFSDKVALTSLASKFVGKSTDEMGEVIKGLTPAQINTMFESGEDSIQQILPGFKTGMDFTKFDELVQKLPQEQQALVMSAYTKYLHNNGKIL	173	1	22	No	No	No
39	PcAvh195	PHYCAscaffold_4:1470331-1470582	ATGCGTCTGACCTTCCTGCTACCTGTCACGATGGCCGCCATCTACTGCGCGACTTGCAACGCAACTGCCGTCTCTGACCAAGGCAAGACTCCGACGGTGCACTCTCTCGATGCACGACTGAACGATGACACTGGTGACAGAAGATCTCTTCGGGCGTTCAAAGAGAAAGAAGAATTCGACACGGAGGAACGAGGTTTCTTAGAGAAGGCAGCAGTAAAAAAAGTTGGCCAAGGCAATTATGAAAGACCCTAG	MRLTFLLPVTMAAIYCATCNATAVSDQGKTPTVHSLDARLNDDTGDRRSLRAFKEKEEFDTEERGFLEKAAVKKVGQGNYERP	84	0.996	21	No	No	No
40	PcAvh166	PHYCAscaffold_3:1163777-1164295	ATGCGCCTGACCTGTATTCTGCTTGTGGCGGTGGCCACTCTCGTGGGTGTGCTCGATGCTTCCGCTGCTACCACTGGTAACACTGTTGTAGCCAATGCTGCCATGGTGAATTCTCCTCTTGTTCCTGAAAGTCAAGGCCGCCGGTCTCTGAGGTTGGTTTACGACGACGAAGATGATAGCGCTGACGAGAAAGATGATGAGGAAGAAGAAAGCGCTGACGAAGTTGACGAGGAGAGGGGATGGTTCACAGATAAAATGGCTTTATCTTCATTGGCGTCGAAATTCGTCGGGAAGTCGGCCGATGAAATGGGGGAAGTTATTAAAGGCCTCTCTCCACAACAGATCAACACGATCTTTGACAGCGGTGAAAGTTCGATCCAGAAACTCCTCCCCGGTTTC…	MRLTCILLVAVATLVGVLDASAATTGNTVVANAAMVNSPLVPESQGRRSLRLVYDDEDDSADEKDDEEEESADEVDEERGWFTDKMALSSLASKFVGKSADEMGEVIKGLSPQQINTIFDSGESSIQKLLPGFKTGMEFDKFDDLVRKLPQEQQGVVMSAYSKYLHNNGRFS	173	0.999	22	No	No	No
41	PcAvh155	PHYCAscaffold_29:164983-165339	ATGCGCTTCGCCTACGTCGTGTTGGCAGCTGCTGTCGCCTTCGTTGCCAGTACCGATTCCGCTGTCGCCTCCGAGCAGGCCAAGTTGACGTCGGTGGTGGTAGCTGAAAACTCGCCGTTAACACACTCGCTTACAGCCGAGCAGGAAGGCCAAAGACTTTTACGTGCGGCCAGCGACGGCGAAAGCTCCTTCATGGAAAGGACCAAATTCTACTACTGGTACGCAATGGGACGGACTCCCAGCTACGTCTACGAGGACTTCTTCAAGGGAATGGACAAGTCAATCATCGCCGAGAACCCCAACTACAAGGTCTGGGAGAGATACAAAGCGTACTACGAAAAGAGGAAAGCCAACTAA	MRFAYVVLAAAVAFVASTDSAVASEQAKLTSVVVAENSPLTHSLTAEQEGQRLLRAASDGESSFMERTKFYYWYAMGRTPSYVYEDFFKGMDKSIIAENPNYKVWERYKAYYEKRKAN	119	1	20	No	No	No
42	PcAvh226	PHYCAscaffold_5:768922-769338	ATGCGTCTCTCCTACGCCCTCCCTGCAACTATCATCGCAGTCACCTTCCTCTCAAGTGGAAACGCGGTAGCTACAACCGACGGTGGCACCATGGATCTCTCGGCCATGACGTCGCCAAACGCTGTTGCTTCTATTGATGCCGCCGTTGGTGGTGGAAAGCGGTCTCTGCGTTACCACAACAAGGACCCCGAGGATGAGAGCGACGACGAAGCGTTGCTTGAGGAAGAAGAGCGCAAATATACCAACATGTTCTCGACGACCAAGCTCGACGAGATGCTGGACGGAACTAAGATGATGAGCCGCTTCAAGAAGTGGAAGGAAAAGGGCTACAACACGTACAACCTCCCGGCCGAGACTCAAGGAGACAAATACACGTGGATCCGTCAGAAGTACCGTGAT…	MRLSYALPATIIAVTFLSSGNAVATTDGGTMDLSAMTSPNAVASIDAAVGGGKRSLRYHNKDPEDESDDEALLEEEERKYTNMFSTTKLDEMLDGTKMMSRFKKWKEKGYNTYNLPAETQGDKYTWIRQKYRDYLYHN	139	0.994	22	No	No	No
Notes: Yeast cells were co-transformed with the indicated plasmid combinations. Gene locus indicates the localization of individual effector gene in sequenced geneome of P. capaici. Signal peptide was predicted by SignalP 3.0. Interaction circumstance was decided from two independent experiments.
