# Supplementary material for: A Phytophthora capsici effector suppresses plant immunity via interaction with EDS1
Source: Mol Plant Pathol. 2020 Jan 29;21(4):502–11. doi: 10.1111/mpp.12912 (PMC7060136; doi:10.1111/mpp.12912)
Supplement: Supplementary file 4 — TABLE S2 Primers used in this study [file MPP-21-502-s004.xlsx]

## Sheet: Table S2
Table S2. Primers used in this study.
	Primer names	Primer sequence	Applications
1	PcAvh103-EcoRI-F	gcaGAATTCATGCTGTCGACACAAGCTGAC	gene cloning and contruction
2	PcAvh103-BamHI-R	cgcGGATCCGTAAGGAAGTCCTTTCTTGTT	gene cloning and contruction
3	EDS1-rec-EcoRI-F	ATGGCCATGGAGGCCAGTGAATTCATGGCTGTGAGGAGTAGAAAA	gene cloning and contruction
4	EDS1-rec-BamHI-R	CTGCAGCTCGAGCTCGATGGATCCGGTATCTGTTATTTCATCCAT	gene cloning and contruction
5	BAK1-EcoRI-F	cgcGAATTCATGGAACGAAGATTAATGATC	gene cloning and contruction
6	BAK1-BamHI-R	ataGGATCCTCTTGGACCCGAGGGGTATTC	gene cloning and contruction
7	BIK1-EcoRI-F	gcaGAATTCATGGGTTCTTGCTTCAGTTCT	gene cloning and contruction
8	BIK1-BamHI-R	gcaGGATCCCACAAGGTGCCTGCCAAAAGG	gene cloning and contruction
9	PcAvh103-KpnI-F	CATGGTACCATGCTGTCGACACAAGCTGAC	gene cloning and contruction
10	PcAvh103-BstBI-R	CGCTTCGAAGTAAGGAAGTCCTTTCTTGTT	gene cloning and contruction
11	EDS1-KpnI-F	ATAGGTACCATGGCTGTGAGGAGTAGAAAA	gene cloning and contruction
12	EDS1-SalI-R	CGCGTCGACGGTATCTGTTATTTCATCCAT	gene cloning and contruction
13	BAK1-KpnI-F	CGCGGTACCATGGAACGAAGATTAATGATC	gene cloning and contruction
14	BAK1-SalI-R	ATAGTCGACTCTTGGACCCGAGGGGTATTC	gene cloning and contruction
15	BIK1-KpnI-F	CATGGTACCATGGGTTCTTGCTTCAGTTCT	gene cloning and contruction
16	BIK1-SalI-R	ATAGTCGACCACAAGGTGCCTGCCAAAAGG	gene cloning and contruction
17	PcAvh103-rec-SmaI-F	CTGTACAAGGGTACCCCCGGGATGCTGTCGACACAAGCTGAC	gene cloning and contruction
18	PcAvh103-rec-XbaI-R	GCGGACTCTAGTTCATCTAGAGTAAGGAAGTCCTTTCTTGTT	gene cloning and contruction
19	PAD4-KpnI-F	CATGGTACCATGGACGATTGTCGATTCGAG	gene cloning and contruction
20	PAD4-SmaI-R	ATACCCGGGAAGTCTCCATTGCGTCACTCTC	gene cloning and contruction
21	SAG101-KpnI-F	GCAGGTACCATGGAGTCTTCTTCTTCACTA	gene cloning and contruction
22	SAG101-SalI-R	CGCGTCGACTTGTGACTTACCATAACTCTC	gene cloning and contruction
23	EDS1-EP-KpnI-F	ATAGGTACCATGGGGTATTATGATTCCTTC	gene cloning and contruction
24	EDS1-EP-SalI-R	CGCGTCGACTTCTTCAACCTCAGCCCAAAA	gene cloning and contruction
25	EDS1-Lipase-KpnI-F	ATAGGTACCATGATAGTGTTCACAGGACAT	gene cloning and contruction
26	EDS1-Lipase-SalI-R	CGCGTCGACATAGCTATGATGATCTCTGAT	gene cloning and contruction
27	EDS1-rec-XhoI-F	GACGAGCTCGGTACCCTCGAGATGGCTGTGAGGAGTAGAAAA	gene cloning and contruction
28	EDS1-rec-BstBӀ-R	ATGGTCTTTGTAGTCTTCGAAGGTATCTGTTATTTCATCCAT	gene cloning and contruction
29	PcTubulin-F	GACTCGGTGCTTGATGTTGTC	qRT-PCR
30	PcTubulin-R	CCATCTCATCCATACCCTCGCCAG	qRT-PCR
31	PcAvh103-qF	CTACGACGCTGAAGAAGAAG	qRT-PCR
32	PcAvh103-qR	CGAAGTCCATGCCAAGAG	qRT-PCR
